# Supplementary material for: Comparison of the Performance Parameters of BioHPP® and Biocetal® Used in the Production of Prosthetic Restorations in Dentistry—Part I: Mechanical Tests: An In Vitro Study
Source: Materials (Basel). 2025 Jan 26;18(3):561. doi: 10.3390/ma18030561 (PMC11818239; doi:10.3390/ma18030561)
Supplement: Supplementary file 1 [file materials-18-00561-s001.zip]

Archive with 1 entries (1 files):
- materials-3384203-supplementary.pdf
